# Supplementary material for: Exploring women’s oxytocin responses to interactions with their pet cats
Source: PeerJ. 2021 Nov 12;9:e12393. doi: 10.7717/peerj.12393 (PMC8592048; doi:10.7717/peerj.12393)
Supplement: Supplemental Information 1 [file peerj-09-12393-s001.xlsx]

## Sheet: 2021_Raw_Data
SUBJECT DATA									PET DATA						STRESS AND INTEREST DATA (SCALE 0-10)				OXYTOCIN DATA														BEHAVIORAL DATA: (Behavior_Measurement)
AGE	SEXUAL_ORIENTATION	ETHNICITY	RELATIONSHIP_STATUS	HOUSEHOLD_DEMOGRAPHICS	EDUCATIONAL_ATTAINMENT	HORMONAL_CONTRACEPTIVE	MEDICATION	CHILDREN	PETS_IN_HOUSEHOLD	TYPE_OF_PET	FAVORED_PET	RELATIONSHIP_WITH_CAT	OBTAINED_CAT	CATS_LIVE	STRESS_CAT_INTERATION_DAY	STRESS_BOOK_INTERACTION_DAY	INTEREST_IN_CAT_INTERACTION	INTEREST_IN_BOOK_INTERACTION	PRECATINTERACTION_RAW_OT	POSTCATINTERACTION_RAW_OT	PREBOOKINTERACTION_RAW_OT	POSTBOOKINTERACTION_RAW_OT	PRECATINTERACTION_OT_pg/ml_ADJ	POSTCATINTERACTION_OT_pg/ml_ADJ	PREBOOKINTERACTION_OT_pg/ml_ADJ	POSTBOOKINTERACTION_OT_pg/ml_ADJ	LOGPRECATINTERACTION__OT_pg/ml_ADJ	LOGPOSTCATINTERACTION__OT_pg/ml_ADJ	LOGPREBOOKINTERACTION__OT_pg/ml_ADJ	LOGPOSTBOOKINTERACTION__OT_pg/ml_ADJ	LOGCATINTERACTION__OT_CHANGE_RATIO_ pg/ml_ADJ	LOGBOOKINTERACTION__OT_CHANGE_RATIO_pg/ml_ADJ	HUMAN_HUGS_KISSES_CAT_M	GENTLE_PETTING_S	GENTLE_SKIN_CONTACT_BEYOND_PET_S	GENTLE_BABY_VOICE_S	DIRECT_VOICE_S	SCOLD_HARSH_VOICE_S	HUMAN_ATTEMPTS_PLAY_M	HUMAN_CAT_PLAY_TOGEHTER_S	GROOM_BRUSH_S	HUMAN_INITIATED_CONTACT_M	CAT_INITIATED_CONTACT_S	CAT_AFFILIATIVE_S	CAT_PURRED_S	CONV_WITH_CAT_PROVIDES_RESPONSE_TIME_YN	CAT_AGGRESSIVE_AGONISTIC_S	FOCUSES_ON_ANOTHER_CAT_IN_ENVIRONMENT_YN
31	HETEROSEXUAL	WHITE	RELATIONSHIP LIVES TOGETHER	FAMILY	HIGH SCHOOL or EQUIV	NO	YES	NO	3	3 CATS	CAT	PARENT	SHELTER	INDOOR	6	3	8	6	16.3	28.89	27.71	40.26	2.72	4.82	4.62	6.71	0.43	0.83	0.66	0.83	0.25	0.16	10	704	206	335	8	2	2	43	204	7	11	739	296	YES	2	NO
23	HETEROSEXUAL	ASIAN OR ASIAN AMERICAN	SINGLE	FAMILY	SOME COLLEGE	NO	YES	NO	1	1 CAT	CAT	PARENT	SHELTER	INDOOR	4	3	7	4	28.16	42.16	79.49	103.96	4.69	7.03	13.25	17.33	0.67	1.24	1.12	1.24	0.18	0.12	9	223	133	80	56	0	0	0	476	6	4	786	648	NO	0	NO
19	HETEROSEXUAL	WHITE	RELATIONSHIP LIVES APART	ROOMMATE	SOME COLLEGE	NO	NO, N/A, UNFILLED	NO	2	2 CATS	CAT	PARENT	OTHER	INDOOR	5	3	10	9	30.25	118.49	138.92	85.21	5.04	19.75	23.15	14.2	0.7	1.15	1.36	1.15	0.59	-0.21	4	780	9	205	1	0	0	0	0	6	5	900	754	NO	0	NO
34	HETEROSEXUAL	ASIAN OR ASIAN AMERICAN	MARRIED	SIGNIFICANT OTHER	GRADUATE	NO	YES	NO	3	1 CAT, 2 DOGS	DOG	GUARDIAN	STRAY	INDOOR	7	3	10	0	30.72	77.72	118.31	148.2	5.12	12.95	19.72	24.7	0.71	1.39	1.29	1.39	0.4	0.1	3	248	10	266	29	0	10	318	0	5	4	530	68	YES	0	NO
21	BISEXUAL	HISPANIC OR LATINA/X	SINGLE	FAMILY	SOME COLLEGE	NO	YES	NO	5	2 CATS, 2 DOGS, 1 SNAKE	CAT	OWNER	OTHER	INDOOR	3	3	8	1	48.63	63.71	55.46	51.91	8.11	10.62	9.24	8.65	0.91	0.94	0.97	0.94	0.12	-0.03	3	900	12	82	184	0	5	17	0	5	0	633	10	YES	85	NO
40	HETEROSEXUAL	HISPANIC OR LATINA/X	RELATIONSHIP LIVES TOGETHER	FAMILY	SOME COLLEGE	YES	NO, N/A, UNFILLED	YES	5	4 CATS, 1 LIZARD, 1 FISH	CAT	PARENT	SHELTER	INDOOR	8	3	8	3	51.36	159.65	66.9	60.76	8.56	26.61	11.15	10.13	0.93	1.01	1.05	1.01	0.49	-0.04	1	135	22	148	0	0	4	165	0	2	7	570	64	YES	0	NO
29	HETEROSEXUAL	WHITE	MARRIED	SIGNIFICANT OTHER	GRADUATE	NO	NO, N/A, UNFILLED	NO	3	3 CATS	CAT	PARENT	OTHER	INDOOR	4	3	8	2	54.57	46.48	64.73	96.71	9.1	7.75	10.79	16.12	0.96	1.21	1.03	1.21	-0.07	0.17	0	67	0	152	14	0	7	327	0	4	0	440	0	NO	5	YES
34	HETEROSEXUAL	HISPANIC OR LATINA/X	RELATIONSHIP LIVES APART	LIVES ALONE	BACHELORS	YES	YES	NO	1	1 CAT	CAT	PARENT	STRAY	INDOOR	7	3	9	5	55.48	76.51	79.59	42.7	9.25	12.75	13.27	7.12	0.97	0.85	1.12	0.85	0.14	-0.27	0	180	0	366	210	0	6	128	0	8	9	534	54	YES	0	NO
30	HETEROSEXUAL	HISPANIC OR LATINA/X	RELATIONSHIP LIVES TOGETHER	SIGNIFICANT OTHER	BACHELORS	NO	YES	NO	3	3 CATS	CAT	PARENT	SHELTER	INDOOR	6	3	10	3	56.8	59.53	49.68	16.7	9.47	9.92	8.28	2.78	0.98	0.44	0.92	0.44	0.02	-0.47	0	360	0	168	0	0	0	0	0	4	3	444	21	YES	0	NO
40	HETEROSEXUAL	WHITE	RELATIONSHIP LIVES APART	LIVES ALONE	BACHELORS	YES	YES	NO	2	2 CATS	CAT	GUARDIAN	BREEDER	INDOOR	1	3	10	3	61.44	69.98	150.15	175.52	10.24	11.66	25.03	29.25	1.01	1.47	1.4	1.47	0.06	0.07	6	691	60	112	0	0	0	0	0	3	12	845	695	YES	0	NO
24	HETEROSEXUAL	WHITE	RELATIONSHIP LIVES APART	FAMILY	SOME COLLEGE	YES	YES	NO	4	3 CATS, 1 TURTLE	CAT	PARENT	OTHER	INDOOR	7	3	10	3	75.72	68.97	48.01	72.08	12.62	11.5	8	12.01	1.1	1.08	0.9	1.08	-0.04	0.18	1	242	3	301	55	3	6	241	0	8	1	524	164	NO	3	NO
23	HETEROSEXUAL	BIRACIAL or MULTIRACIAL	RELATIONSHIP LIVES APART	ROOMMATE	SOME COLLEGE	YES	YES	NO	3	3 CATS	CAT	PARENT	SHELTER	INDOOR	9	3	8	5	82.91	44.64	102.9	114.81	13.82	7.44	17.15	19.14	1.14	1.28	1.23	1.28	-0.27	0.05	0	38	15	240	124	5	3	181	22	1	0	183	89	NO	34	NO
26	HETEROSEXUAL	WHITE	RELATIONSHIP LIVES TOGETHER	SIGNIFICANT OTHER	GRADUATE	NO	NO, N/A, UNFILLED	NO	2	2 CATS	CAT	PARENT	SHELTER	INDOOR	5	3	10	1	84.07	79.15	149.88	115.24	14.01	13.19	24.98	19.21	1.15	1.28	1.4	1.28	-0.03	-0.11	0	71	0	77	0	0	10	328	26	4	0	279	0	NO	2	NO
41	HETEROSEXUAL	WHITE	MARRIED	SIGNIFICANT OTHER	GRADUATE	NO	YES	NO	1	1 CAT	CAT	FRIEND	SHELTER	INDOOR	7	3	10	0	91.36	94.54	65.4	70.29	15.23	15.76	10.9	11.72	1.18	1.07	1.04	1.07	0.01	0.03	0	89	0	137	46	0	0	0	0	3	3	203	0	NO	6	NO
39	BISEXUAL	HISPANIC OR LATINA/X	RELATIONSHIP LIVES TOGETHER	SIGNIFICANT OTHER	SOME COLLEGE	UNSURE	NO, N/A, UNFILLED	NO	5	5 CATS	CAT	GUARDIAN	STRAY	INDOOR	6	3	10	8	94.16	81.42	81.06	163.36	15.69	13.57	13.51	27.23	1.2	1.43	1.13	1.43	-0.06	0.3	0	23	0	0	334	8	7	210	0	0	3	215	0	NO	8	YES
34	BISEXUAL	BIRACIAL or MULTIRACIAL	SINGLE	ROOMMATE	HIGH SCHOOL or EQUIV	NO	NO, N/A, UNFILLED	NO	3	2 CATS, 1 DOG	CAT	PARENT	OTHER	INDOOR	5	3	10	3	94.45	107.86	100.71	79.21	15.74	17.98	16.79	13.2	1.2	1.12	1.22	1.12	0.06	-0.1	2	186	10	198	64	0	0	0	0	5	3	476	215	YES	2	NO
31	HETEROSEXUAL	WHITE	RELATIONSHIP LIVES TOGETHER	SIGNIFICANT OTHER	SOME COLLEGE	YES	NO, N/A, UNFILLED	NO	1	1 CAT	CAT	PARENT	FRIENDFAMILY	INDOOR	6	3	9	2	97.44	68.09	171.1	143.36	16.24	11.35	28.52	23.89	1.21	1.38	1.46	1.38	-0.16	-0.08	0	223	0	203	102	0	2	76	0	13	1	237	8	NO	0	NO
32	HETEROSEXUAL	WHITE	MARRIED	FAMILY	GRADUATE	NO	NO, N/A, UNFILLED	NO	3	1 CAT, 2 DOGS	CAT	PARENT	STRAY	INDOOR	3	3	8	7	116.04	83.86	116.22	116.65	19.34	13.98	19.37	19.44	1.29	1.29	1.29	1.29	-0.14	0	0	116	0	232	0	0	8	127	0	10	4	605	285	NO	0	NO
22	HETEROSEXUAL	WHITE	SINGLE	LIVES ALONE	BACHELORS	YES	NO, N/A, UNFILLED	NO	4	4 CATS	CAT	FRIEND	SHELTER	INDOOR	6	3	10	7	119.25	161.42	71.41	77.11	19.88	26.9	11.9	12.85	1.3	1.11	1.08	1.11	0.13	0.03	8	275	83	272	0	0	7	436	158	10	9	791	0	YES	0	NO
31	HETEROSEXUAL	WHITE	SINGLE	LIVES ALONE	GRADUATE	NO	YES	NO	2	2 CATS	CAT	PARENT	STRAY	INDOOR	4	3	10	0	121.81	149.56	174.43	64.67	20.3	24.93	29.07	10.78	1.31	1.03	1.46	1.03	0.09	-0.43	2	185	8	58	0	0	3	157	0	2	5	400	141	YES	0	NO
34	LESBIAN	WHITE	MARRIED	SIGNIFICANT OTHER	BACHELORS	NO	NO, N/A, UNFILLED	NO	2	2 CATS	CAT	PARENT	STRAY	INDOOR	10	10	10	4	126.11	149.21	186.89	147.9	21.02	24.87	31.15	24.65	1.32	1.39	1.49	1.39	0.07	-0.1	2	163	12	698	149	0	4	85	0	10	7	410	8	YES	0	NO
25	HETEROSEXUAL	WHITE	SINGLE	LIVES ALONE	BACHELORS	YES	YES	NO	2	2 CATS	CAT	PARENT	FRIENDFAMILY	INDOOR	4	3	7	8	134.96	74.98	71.79	99.81	22.49	12.5	11.97	16.64	1.35	1.22	1.08	1.22	-0.26	0.14	4	58	0	323	98	0	13	395	0	9	3	539	0	NO	105	NO
21	HETEROSEXUAL	HISPANIC OR LATINA/X	SINGLE	FAMILY	SOME COLLEGE	YES	NO, N/A, UNFILLED	NO	1	1 CAT	CAT	PARENT	SHELTER	INDOOR	6	3	8	3	136.65	178.82	118.66	201.43	22.78	29.8	19.78	33.57	1.36	1.53	1.3	1.53	0.12	0.23	0	876	0	192	88	3	0	0	0	5	4	632	180	NO	62	NO
21	BISEXUAL	HISPANIC OR LATINA/X	SINGLE	FAMILY	SOME COLLEGE	NO	NO, N/A, UNFILLED	NO	2	2 CATS	CAT	PARENT	OTHER	INDOOR	6	3	9	5	143.4	165.11	145.85	129.43	23.9	27.52	24.31	21.57	1.38	1.33	1.39	1.33	0.06	-0.05	0	801	0	0	10	0	0	0	0	1	1	869	601	NO	0	NO
27	HETEROSEXUAL	HISPANIC OR LATINA/X	RELATIONSHIP LIVES TOGETHER	SIGNIFICANT OTHER	SOME COLLEGE	NO	NO, N/A, UNFILLED	NO	2	2 CATS	CAT	PARENT	FRIENDFAMILY	INDOOR	1	3	9	3	152.79	120.9	88.98	183.34	25.47	20.15	14.83	30.56	1.41	1.49	1.17	1.49	-0.1	0.31	2	56	8	70	101	6	9	268	0	5	4	699	0	NO	12	YES
31	LESBIAN	BIRACIAL or MULTIRACIAL	MARRIED	SIGNIFICANT OTHER	GRADUATE	NO	NO, N/A, UNFILLED	NO	2	2 CATS	CAT	FRIEND	STRAY	INDOOR	3	3	10	1	182.75	257.31	194.21	170.72	30.46	42.89	32.37	28.45	1.48	1.45	1.51	1.45	0.15	-0.06	2	890	14	3	0	0	0	0	0	5	8	890	881	NO	0	NO
35	HETEROSEXUAL	WHITE	MARRIED	SIGNIFICANT OTHER	SOME COLLEGE	NO	YES	NO	3	2 CATS, 1 DOG	CAT	PARENT	SHELTER	INDOOR	10	3	10	5	214.65	182.71	245.11	110.15	35.78	30.45	40.85	18.36	1.55	1.26	1.61	1.26	-0.07	-0.35	3	482	161	334	8	0	0	0	0	6	3	600	534	NO	0	YES
22	HETEROSEXUAL	WHITE	RELATIONSHIP LIVES TOGETHER	SIGNIFICANT OTHER	BACHELORS	YES	NO, N/A, UNFILLED	NO	2	2 CATS	CAT	PARENT	SHELTER	INDOOR	2	3	7	5	254.88	230.88	272.71	30.55	42.48	38.48	45.45	5.09	1.63	0.71	1.66	0.71	-0.04	-0.95	1	56	5	183	20	0	12	450	0	3	1	370	0	NO	2	YES
38	HETEROSEXUAL	WHITE	MARRIED	FAMILY	GRADUATE	NO	NO, N/A, UNFILLED	YES	2	2 CATS	CAT	OWNER	OTHER	INDOOR	7	3	10	5	282.15	164.2	146.58	140.11	47.03	27.37	24.43	23.35	1.67	1.37	1.39	1.37	-0.24	-0.02	0	425	0	281	73	0	0	0	0	11	3	260	316	NO	104	NO
32	BISEXUAL	BIRACIAL or MULTIRACIAL	RELATIONSHIP LIVES APART	LIVES ALONE	GRADUATE	NO	NO, N/A, UNFILLED	NO	3	2 CATS, 1 DOG	DOG	PARENT	SHELTER	INDOOR	6	6	7	2	332.85	291.77	183.72	217.08	55.48	48.63	30.62	36.18	1.74	1.56	1.49	1.56	-0.06	0.07	4	859	310	171	43	0	0	0	0	9	5	892	892	NO	0	NO
